# Supplementary material for: A unifying criterion of the boiling crisis
Source: Nat Commun. 2023 Apr 22;14:2321. doi: 10.1038/s41467-023-37899-7 (PMC10122678; doi:10.1038/s41467-023-37899-7)
Supplement: Supplementary file 2 — Source Data [file 41467_2023_37899_MOESM2_ESM.xlsx]

## Sheet: Table 1
	No.	Surface	Heat flux	Wall superheat	R	ftg	N''
		Fluid	[kW/m2]	[℃]	[mm]	[-]	[1/cm2]
Pool boiling	1	ITO	300	19.5	0.38	0.12	70
		DI water	500	20.7	0.42	0.16	110
			800	24.1	0.44	0.2	193
			900	25.6	0.45	0.22	223
			1030	26.3	0.47	0.26	233
			1080	25.9	0.48	0.29	261
			1100	25.9	0.5	0.33	275
			1150	26.5	0.5	0.33	370
			1180	26.3	0.5	0.33	377
	2	ZnO nanowires	330	15.6	0.39	0.21	93
		DI water	550	17.3	0.36	0.19	271
			770	18.8	0.33	0.21	424
			1090	20.9	0.33	0.28	481
			1360	22.7	0.34	0.34	526
			1470	23.6	0.36	0.42	563
	3	CuO nanoleaves DI water	720	23.8	0.51	0.15	95
			1020	27.3	0.49	0.17	199
			1310	31	0.48	0.2	370
			1580	35.3	0.48	0.24	461
			1790	37.6	0.49	0.29	480
			1920	38.4	0.48	0.3	469
	4	SiO2 nanoparticles	760	24.6	0.47	0.14	158
		DI water	1410	34.6	0.4	0.19	435
			1810	41.7	0.39	0.23	465
			1970	44.7	0.4	0.25	470
			2100	48.1	0.42	0.3	496
			2220	48.7	0.42	0.32	509
	5	Chromium	410	24.9	0.55	0.22	41
		DI water	630	26.7	0.59	0.29	76
			750	28.3	0.59	0.29	113
			860	30.9	0.59	0.28	161
			920	32.7	0.6	0.33	188
			980	35.6	0.61	0.37	222
	6	Alumina	650	24	0.28	0.22	65
		DI water	1040	29.3	0.29	0.25	292
			1330	32.8	0.33	0.24	585
			1570	36.5	0.33	0.27	906
			1710	40	0.34	0.32	1026
	7	ITO	90	5.4	0.11	0.18	677
		liquid nitrogen (78K)	130	6.2	0.13	0.25	1112
			150	6.4	0.14	0.33	1364
			160	6.7	0.15	0.39	1615
			180	7	0.16	0.42	1760
			200	7.2	0.17	0.45	2195

## Sheet: Table 2
	No.	Surface	Heat flux	Wall superheat	R	ftg	N''
		Fluid	[kW/m2]	[℃]	[mm]	[-]	[1/cm2]
Flow boiling	8	Rough Zr	790	21.1	0.33	0.37	131
		DI water	1000	23.1	0.35	0.36	248
			1230	24.1	0.35	0.38	299
			1450	25	0.35	0.41	330
			1680	25.6	0.35	0.45	350
			1900	26.2	0.35	0.48	376
			2130	26.8	0.35	0.48	404
			2360	27.4	0.34	0.48	405
			2580	28.3	0.34	0.5	438
			2790	29.5	0.34	0.52	438
			3020	30.6	0.34	0.49	475
			3250	31.9	0.34	0.51	501
			3480	33.2	0.33	0.53	514
	9	SiO2 nanoparticles	970	33.5	0.31	0.02	164
		DI water	1310	36.6	0.31	0.04	308
			1730	39.2	0.34	0.1	408
			2150	40.8	0.34	0.13	433
			2550	42.7	0.34	0.15	489
			2960	45.5	0.35	0.17	509
			3380	49.2	0.34	0.19	519
			3760	53.4	0.34	0.22	533
			3930	55.9	0.34	0.24	553
			4280	61.2	0.35	0.29	582
			4430	63.1	0.35	0.36	602
	10	ZnO nanowires	970	31.4	0.21	0	168
		DI water	1200	35.6	0.39	0.02	311
			1440	36.6	0.39	0.06	375
			1670	37.9	0.35	0.08	464
			1910	38.1	0.35	0.09	591
			2380	39.2	0.34	0.11	622
			3330	44.6	0.35	0.21	676
			4060	49.4	0.35	0.3	710
			4410	53.3	0.35	0.35	704
	11	ITO	2030	35.7	0.68	0.2	87
		DI water	2320	36.5	0.67	0.21	114
			2430	36.7	0.65	0.24	131
			2550	37.1	0.65	0.25	130
			2670	37.7	0.64	0.23	146
			2780	38.1	0.64	0.23	165
			2900	38.8	0.63	0.23	198
			3010	39.4	0.63	0.25	219
			3130	40.1	0.63	0.24	218
			3250	40.8	0.62	0.25	242
			3370	41.6	0.62	0.26	255
			3470	42.4	0.62	0.27	276
			3590	43.4	0.62	0.27	273
			3770	44.6	0.62	0.28	300

## Sheet: Figure 3b
	No.	Surface	Heat Flux/ Maximum Nucleate Boiling Heat Flux	R	ftg	N''
		Fluid	[-]	[mm]	[-]	[1/cm2]
Pool boiling	1	ITO	0.254237	0.38	0.12	70
		DI water	0.423729	0.42	0.16	110
			0.677966	0.44	0.2	193
			0.762712	0.45	0.22	223
			0.872881	0.47	0.26	233
			0.915254	0.48	0.29	261
			0.932203	0.5	0.33	275
			0.974576	0.5	0.33	370
			1	0.5	0.33	377
	2	ZnO nanowires	0.22449	0.39	0.21	93
		DI water	0.37415	0.36	0.19	271
			0.52381	0.33	0.21	424
			0.741497	0.33	0.28	481
			0.92517	0.34	0.34	526
			1	0.36	0.42	563
	3	CuO nanoleaves DI water	0.375	0.51	0.15	95
			0.53125	0.49	0.17	199
			0.682292	0.48	0.2	370
			0.822917	0.48	0.24	461
			0.932292	0.49	0.29	480
			1	0.48	0.3	469
	4	SiO2 nanoparticles	0.342342	0.47	0.14	158
		DI water	0.635135	0.4	0.19	435
			0.815315	0.39	0.23	465
			0.887387	0.4	0.25	470
			0.945946	0.42	0.3	496
			1	0.42	0.32	509
	5	Chromium	0.418367	0.55	0.22	41
		DI water	0.642857	0.59	0.29	76
			0.765306	0.59	0.29	113
			0.877551	0.59	0.28	161
			0.938776	0.6	0.33	188
			1	0.61	0.37	222
	6	Alumina	0.380117	0.28	0.22	65
		DI water	0.608187	0.29	0.25	292
			0.777778	0.33	0.24	585
			0.918129	0.33	0.27	906
			1	0.34	0.32	1026
	7	ITO	0.45	0.11	0.18	677
		liquid nitrogen (78K)	0.65	0.13	0.25	1112
			0.75	0.14	0.33	1364
			0.8	0.15	0.39	1615
			0.9	0.16	0.42	1760
			1	0.17	0.45	2195
Flow boiling	8	Rough Zr	0.227011	0.33	0.37	131
		DI water	0.287356	0.35	0.36	248
			0.353448	0.35	0.38	299
			0.416667	0.35	0.41	330
			0.482759	0.35	0.45	350
			0.545977	0.35	0.48	376
			0.612069	0.35	0.48	404
			0.678161	0.34	0.48	405
			0.741379	0.34	0.5	438
			0.801724	0.34	0.52	438
			0.867816	0.34	0.49	475
			0.933908	0.34	0.51	501
			1	0.33	0.53	514
	9	SiO2 nanoparticles	0.218962	0.31	0.02	164
		DI water	0.295711	0.31	0.04	308
			0.390519	0.34	0.1	408
			0.485327	0.34	0.13	433
			0.575621	0.34	0.15	489
			0.668172	0.35	0.17	509
			0.76298	0.34	0.19	519
			0.848758	0.34	0.22	533
			0.887133	0.34	0.24	553
			0.96614	0.35	0.29	582
			1	0.35	0.36	602
	10	ZnO nanowires	0.219955	0.21	0	168
		DI water	0.272109	0.39	0.02	311
			0.326531	0.39	0.06	375
			0.378685	0.35	0.08	464
			0.433107	0.35	0.09	591
			0.539683	0.34	0.11	622
			0.755102	0.35	0.21	676
			0.920635	0.35	0.3	710
			1	0.35	0.35	704
	11	ITO	0.538462	0.68	0.2	87
		DI water	0.615385	0.67	0.21	114
			0.644562	0.65	0.24	131
			0.676393	0.65	0.25	130
			0.708223	0.64	0.23	146
			0.737401	0.64	0.23	165
			0.769231	0.63	0.23	198
			0.798408	0.63	0.25	219
			0.830239	0.63	0.24	218
			0.862069	0.62	0.25	242
			0.893899	0.62	0.26	255
			0.920424	0.62	0.27	276
			0.952255	0.62	0.27	273
			1	0.62	0.28	300

## Sheet: Figure 7a
	No.	Surface	Heat flux	Wall superheat
		Fluid	[kW/m2]	[℃]
Pool boiling	1	ITO	300	19.5
		DI water	500	20.7
			800	24.1
			900	25.6
			1030	26.3
			1080	25.9
			1100	25.9
			1150	26.5
			1180	26.3
	2	ZnO nanowires	330	15.6
		DI water	550	17.3
			770	18.8
			1090	20.9
			1360	22.7
			1470	23.6
	3	CuO nanoleaves DI water	720	23.8
			1020	27.3
			1310	31
			1580	35.3
			1790	37.6
			1920	38.4
	4	SiO2 nanoparticles	760	24.6
		DI water	1410	34.6
			1810	41.7
			1970	44.7
			2100	48.1
			2220	48.7
	5	Chromium	410	24.9
		DI water	630	26.7
			750	28.3
			860	30.9
			920	32.7
			980	35.6
	6	Alumina	650	24
		DI water	1040	29.3
			1330	32.8
			1570	36.5
			1710	40
	7	ITO	90	5.4
		liquid nitrogen (78K)	130	6.2
			150	6.4
			160	6.7
			180	7
			200	7.2

## Sheet: Figure 7b
	No.	Surface	Heat flux	Wall superheat
		Fluid	[kW/m2]	[℃]
Flow boiling	8	Rough Zr	790	21.1
		DI water	1000	23.1
			1230	24.1
			1450	25
			1680	25.6
			1900	26.2
			2130	26.8
			2360	27.4
			2580	28.3
			2790	29.5
			3020	30.6
			3250	31.9
			3480	33.2
	9	SiO2 nanoparticles	970	33.5
		DI water	1310	36.6
			1730	39.2
			2150	40.8
			2550	42.7
			2960	45.5
			3380	49.2
			3760	53.4
			3930	55.9
			4280	61.2
			4430	63.1
	10	ZnO nanowires	970	31.4
		DI water	1200	35.6
			1440	36.6
			1670	37.9
			1910	38.1
			2380	39.2
			3330	44.6
			4060	49.4
			4410	53.3
	11	ITO	2030	35.7
		DI water	2320	36.5
			2430	36.7
			2550	37.1
			2670	37.7
			2780	38.1
			2900	38.8
			3010	39.4
			3130	40.1
			3250	40.8
			3370	41.6
			3470	42.4
			3590	43.4
			3770	44.6

## Sheet: Figure 7d
	No.	Surface	Heat Flux/ Maximum Nucleate Boiling Heat Flux	N" π R^2	ftg
		Fluid	[-]	[-]	[-]
Pool boiling	1	ITO	0.254237	0.317563	0.12
		DI water	0.423729	0.609615	0.16
			0.677966	1.17389	0.2
			0.762712	1.41871	0.22
			0.872881	1.61702	0.26
			0.915254	1.88924	0.29
			0.932203	2.15992	0.33
			0.974576	2.90607	0.33
			1	2.96105	0.33
	2	ZnO nanowires	0.22449	0.444403	0.21
		DI water	0.37415	1.10342	0.19
			0.52381	1.45064	0.21
			0.741497	1.64565	0.28
			0.92517	1.91033	0.34
			1	2.29234	0.42
	3	CuO nanoleaves DI water	0.375	0.776298	0.15
			0.53125	1.5011	0.17
			0.682292	2.67824	0.2
			0.822917	3.33694	0.24
			0.932292	3.62075	0.29
			1	3.39485	0.3
	4	SiO2 nanoparticles	0.342342	1.09652	0.14
		DI water	0.635135	2.18662	0.19
			0.815315	2.22201	0.23
			0.887387	2.36256	0.25
			0.945946	2.74881	0.3
			1	2.82086	0.32
	5	Chromium	0.418367	0.389649	0.22
		DI water	0.642857	0.831156	0.29
			0.765306	1.2358	0.29
			0.877551	1.76074	0.28
			0.938776	2.1263	0.33
			1	2.59524	0.37
	6	Alumina	0.380117	0.160101	0.22
		DI water	0.608187	0.771514	0.25
			0.777778	2.00147	0.24
			0.918129	3.09971	0.27
			1	3.72623	0.32
	7	ITO	0.45	0.257359	0.18
		liquid nitrogen (78K)	0.65	0.590413	0.25
			0.75	0.839915	0.33
			0.8	1.14162	0.39
			0.9	1.41552	0.42
			1	1.99295	0.45
Flow boiling	8	Rough Zr	0.227011	0.448192	0.37
		DI water	0.287356	0.954448	0.36
			0.353448	1.15073	0.38
			0.416667	1.27003	0.41
			0.482759	1.347	0.45
			0.545977	1.44707	0.48
			0.612069	1.55483	0.48
			0.678161	1.47088	0.48
			0.741379	1.59073	0.5
			0.801724	1.59073	0.52
			0.867816	1.72511	0.49
			0.933908	1.81953	0.51
			1	1.75855	0.53
	9	SiO2 nanoparticles	0.218962	0.495144	0.02
		DI water	0.295711	0.929905	0.04
			0.390519	1.48178	0.1
			0.485327	1.57257	0.13
			0.575621	1.77595	0.15
			0.668172	1.95893	0.17
			0.76298	1.88491	0.19
			0.848758	1.93575	0.22
			0.887133	2.00839	0.24
			0.96614	2.23988	0.29
			1	2.31685	0.36
	10	ZnO nanowires	0.219955	0.232762	0
		DI water	0.272109	1.48612	0.02
			0.326531	1.79195	0.06
			0.378685	1.78574	0.08
			0.433107	2.27451	0.09
			0.539683	2.25898	0.11
			0.755102	2.60164	0.21
			0.920635	2.73249	0.3
			1	2.7094	0.35
	11	ITO	0.538462	1.26387	0.2
		DI water	0.615385	1.60775	0.21
			0.644562	1.73885	0.24
			0.676393	1.72558	0.25
			0.708223	1.87879	0.23
			0.737401	2.12329	0.23
			0.769231	2.46894	0.23
			0.798408	2.7308	0.25
			0.830239	2.71833	0.24
			0.862069	2.92256	0.25
			0.893899	3.07956	0.26
			0.920424	3.33317	0.27
			0.952255	3.29694	0.27
			1	3.62301	0.28
